# Supplementary material for: Benchmarking of a time-saving and scalable protocol for the extraction of DNA from diverse viromes
Source: PeerJ. 2025 Jan 14;13:e18785. doi: 10.7717/peerj.18785 (PMC11740735; doi:10.7717/peerj.18785)
Supplement: Supplemental Information 1 [file peerj-13-18785-s001.csv]

Sample	Environment	ExtractionMethod	ReadCount_Raw	ReadCount_AfterQC	ReadCount_AfterHumanRemoved	ReadCount_AfterMouseRemoved	ReadAlignment_contigs	ReadAlignment_votus	METASPADEScontigs_num_seqs	METASPADEScontigs_sum_len	METASPADEScontigs_min_len	METASPADEScontigs_avg_len	METASPADEScontigs_max_len	METASPADEScontigs_N50	METASPADEScontigs_GC	VIBRANTcontigs_num_seqs	VIBRANTcontigs_sum_len	VIBRANTcontigs_min_len	VIBRANTcontigs_avg_len	VIBRANTcontigs_max_len	VIBRANTcontigs_N50	VIBRANTcontigs_GC
AE9678	HumanFecal	KIT	1,114,304	930,382	920,494	920,468	98.29	95.63	2,458	1,050,147	56	427.2	92,239	782	38.62	17	437,451	3,423	25,732.40	92,239	44,075	32.86
PY3111	HumanFecal	KIT	1,240,310	897,332	896,370	896,368	96.39	91.55	7,471	3,598,413	56	481.7	98,133	523	41.75	43	943,866	3,118	21,950.40	98,133	42,895	38.88
PY3199	HumanFecal	KIT	1,950,732	1,232,124	1,229,660	1,229,660	95.98	91.14	7,264	3,816,702	56	525.4	98,133	640	42.32	76	1,174,423	3,122	15,452.90	98,133	30,884	39.61
UZ5625	HumanFecal	KIT	1,320,208	1,054,186	1,052,394	1,052,390	88.01	76.19	26,916	10,925,130	56	405.9	147,631	376	48.08	98	1,572,472	3,013	16,045.60	147,631	46,405	41.27
UZ5668	HumanFecal	KIT	1,582,356	1,237,254	1,229,432	1,229,418	89.08	72.78	42,513	15,879,167	56	373.5	121,789	338	47.72	92	1,889,828	3,015	20,541.60	121,789	50,134	40.64
UZ5681	HumanFecal	KIT	1,641,484	1,109,346	1,108,244	1,108,234	89.06	75.03	34,298	12,896,200	56	376	147,527	338	47.43	88	1,772,064	3,065	20,137.10	147,527	59,296	40.37
YM5460	HumanFecal	KIT	1,916,246	1,438,306	1,426,566	1,426,560	94.2	78.29	27,144	11,724,878	56	432	207,639	437	46.08	83	1,286,760	3,162	15,503.10	207,639	47,442	42.66
AE9678	HumanFecal	PC	1,523,766	1,311,240	1,139,098	1,138,684	94.24	89.55	13,499	3,893,038	56	288.4	92,114	262	45.31	19	444,068	3,145	23,372	92,114	44,089	33.05
PY3111	HumanFecal	PC	1,653,514	1,216,840	1,214,388	1,214,384	97.27	93.29	6,590	3,695,128	56	560.7	110,283	778	41.39	75	1,215,932	3,048	16,212.40	110,283	52,145	38.9
PY3199	HumanFecal	PC	1,232,766	786,206	783,492	783,490	96.39	92.2	5,779	3,027,479	56	523.9	98,133	622	41.71	63	899,146	3,001	14,272.20	98,133	33,771	39.06
UZ5625	HumanFecal	PC	1,126,270	724,732	694,582	694,546	85.88	76.2	19,245	7,197,035	56	374	147,325	325	48.26	58	1,140,767	3,023	19,668.40	147,325	39,652	41.51
UZ5668	HumanFecal	PC	1,597,820	1,292,360	1,175,474	1,175,458	89.32	75.66	37,654	13,912,919	56	369.5	152,558	328	46.99	96	1,898,971	3,059	19,780.90	152,558	59,296	40.42
UZ5681	HumanFecal	PC	1,287,618	1,083,482	1,046,612	1,046,606	90.96	80.24	27,494	10,554,706	56	383.9	147,180	336	45.91	88	1,815,540	3,007	20,631.10	147,180	57,900	39.77
YM5460	HumanFecal	PC	1,738,680	1,355,438	1,316,824	1,316,820	94.58	82.96	22,777	9,763,778	56	428.7	149,299	427	45.63	79	1,365,634	3,070	17,286.50	149,299	47,437	41.55
L5F	MouseFecal	KIT	1,423,144	1,008,344	995,154	993,822	88.53	74.72	26,724	10,509,612	56	393.3	135,683	358	50.35	130	1,398,414	3,016	10,757	135,683	15,410	46.08
M5M	MouseFecal	KIT	966,248	631,272	622,296	621,842	90.85	83.8	13,085	4,782,510	56	365.5	70,017	307	48.64	54	690,158	3,103	12,780.70	70,017	21,063	46.07
N5F	MouseFecal	KIT	1,161,084	905,022	901,880	901,338	88.69	73.53	28,466	10,764,785	56	378.2	85,243	349	49.48	107	983,029	3,049	9,187.20	85,243	12,583	46.58
O5M	MouseFecal	KIT	1,743,698	1,182,090	1,164,234	1,014,642	90.25	80.67	23,513	8,104,462	56	344.7	85,053	292	50.69	56	900,729	3,024	16,084.40	85,053	37,963	46.09
L5F	MouseFecal	PC	1,272,504	1,016,432	976,008	974,986	87.56	73.89	26,522	10,239,572	56	386.1	70,922	342	50.23	130	1,413,534	3,045	10,873.30	70,922	14,823	46.5
M5M	MouseFecal	PC	1,661,920	1,237,192	1,173,336	1,172,578	91.46	83.21	21,890	8,067,378	56	368.5	85,272	321	49.35	80	1,085,136	3,051	13,564.20	85,272	22,005	45.72
N5F	MouseFecal	PC	1,126,084	940,408	930,682	930,388	89.29	76.02	26,228	10,092,259	56	384.8	85,241	356	49.41	105	1,066,783	3,145	10,159.80	85,241	14,589	47.68
O5M	MouseFecal	PC	1,653,570	1,381,518	1,318,162	1,317,208	92.3	83.14	26,718	9,597,218	56	359.2	85,050	313	51.19	81	1,122,180	3,015	13,854.10	85,050	32,987	47.06
A	Soil	KIT	1,156,320	799,274	786,748	786,740	37.02	7.5	74,126	22,320,486	56	301.1	120,813	267	55.67	99	856,277	3,016	8,649.30	120,813	10,171	48.3
B	Soil	KIT	1,192,350	794,144	787,608	787,608	41.41	5.48	95,642	27,652,411	56	289.1	43,978	264	57.17	73	497,867	3,010	6,820.10	43,978	8,708	57.73
A	Soil	PC	1,178,534	890,158	864,666	864,660	37.11	6.54	82,520	25,087,564	56	304	120,892	268	57.94	113	896,067	3,013	7,929.80	120,892	10,394	53.34
B	Soil	PC	1,823,718	1,379,496	1,351,328	1,351,320	51.18	5.9	177,869	53,276,659	56	299.5	76,440	268	56.96	138	1,156,445	3,006	8,380	76,440	15,451	55.71
